# Supplementary material for: Circulating Monocytes Contribute to Erythrocyte Clearance in Polycythemia Vera
Source: Int J Mol Sci. 2025 May 27;26(11):5133. doi: 10.3390/ijms26115133 (PMC12155271; doi:10.3390/ijms26115133)
Supplement: Supplementary file 1 [file ijms-26-05133-s001.zip]

Archive with 1 entries (1 files):
- ijms-3489899-supplementary.pdf
